# Supplementary material for: Localization of Sesquiterpene Lactones Biosynthesis in Flowers of Arnica Taxa
Source: Molecules. 2023 May 27;28(11):4379. doi: 10.3390/molecules28114379 (PMC10254538; doi:10.3390/molecules28114379)
Supplement: Supplementary file 1 [file molecules-28-04379-s001.zip]

Archive with 9 entries (9 files):
- Table S1.pdf
- Table S2.pdf
- Table S3.pdf
- Table S4.pdf
- Table S5.pdf
- Table S6.pdf
- Table S7.pdf
- Table S8.pdf
- voucher.tif
